# Supplementary material for: Green Tea Intake Reduces High-Fat Diet-Induced Sensory Neuropathy in Mice by Upregulating the Antioxidant Defense System in the Spinal Cord
Source: Antioxidants (Basel). 2025 Apr 10;14(4):452. doi: 10.3390/antiox14040452 (PMC12023980; doi:10.3390/antiox14040452)
Supplement: Supplementary file 1 [file antioxidants-14-00452-s001.zip]

Archive with 1 entries (1 files):
- antioxidants-3558853-supplementary.pdf
